# Supplementary material for: Comprehensive analysis of miRNA profiles reveals the role of Schistosoma japonicum miRNAs at different developmental stages
Source: Vet Res. 2019 Apr 4;50:23. doi: 10.1186/s13567-019-0642-2 (PMC6449929; doi:10.1186/s13567-019-0642-2)
Supplement: Supplementary file 4 — Additional file 4. Candidate miRNAs mature sequences, star sequences, precursor sequences. [file 13567_2019_642_MOESM4_ESM.xls]

## Sheet: candidate_sequence
Additional file 4: Candidate miRNAs mature sequences, star sequences , precursors and precursor coordinate of candidate miRNAs
candidate miRNAs name	consensus.mature.sequence	consensus.star.sequence	consensus.precursor.sequence	precursor.coordinate	comments
sja_x_1	uuuugacuguugaucuaa	ggaucaacuugauagucauaauu	uuuugacuguugaucuaagauauguugauagauacaagguaucugguuaggaucaacuugauagucauaauu	Supercontig_0000767:42589..42661:+
sja_x_2	uuuucuguuguuucuggacc	caaacucagagaauuugugc	caaacucagagaauuugugcucgguugugaaacagguuuucuguuguuucuggacc	Supercontig_0000421:121536..121592:+
sja_x_3	uuugugacuguuuauaagac	cuuauaaacguugcacuua	cuuauaaacguugcacuuauuguauguaccuguguuaucuauuaauacagcguuaauuucuauuugugacuguuuauaagac	Supercontig_0000039:81636..81718:+
sja_x_4	uuugaggcuguauaccauua	augccccagaaagucaaac	uuugaggcuguauaccauuagcaucaauaguaugccccagaaagucaaac	Supercontig_0001249:32173..32223:-
sja_x_5	uuuccuucagucucugcuc	gcuaaaguuuuagagauggauggg	uuuccuucagucucugcuccacucuuuguuccuguauuuccuuuagacaggagcaauucugagcuaaaguuuuagagauggauggg	Supercontig_0012018:884..970:-
sja_x_6	uuucagucgguugauuugaca	uuguuauuaguauucuguaagc	uuucagucgguugauuugacaccaguacuguauaaauugguugcaauuuuuagugaugguguuguuauuaguauucuguaagc	Supercontig_0001868:9642..9725:+
sja_x_7	uugguuagagacuuuaaguga	accgaauuuaaaguuucugaguucau	uugguuagagacuuuaagugacauggcccaaaaucguucauagcagcgugggucuuucaccgaauuuaaaguuucugaguucau	Supercontig_0002354:24464..24548:+
sja_x_8	uuggcaccuguuccccguacac	guacgguuuuacgugccauau	uuggcaccuguuccccguacacauguguacgguuuuacgugccauau	Supercontig_0000233:432559..432606:-
sja_x_9	uuggcaaguagaaucgaggaug	ucguggauuuugcuugccaguc	uuggcaaguagaaucgaggaugugauuauuuucagccgaagcacgucguggauuuugcuugccaguc	Supercontig_0000156:36634..36701:+
sja_x_10	uugcgugacgguauguugcu	cacgccuucuacgaucacgcuucc	cacgccuucuacgaucacgcuucccaagguggucuccaacguuguaaaaccaucuucucauugcgugacgguauguugcu	Supercontig_0001666:32816..32896:-
sja_x_11	uugauaugaucaauaagacu	gcacggugaguaaugucgau	gcacggugaguaaugucgauauuaaccauguugaugucaauggauguauugauaugaucaauaagacu	Supercontig_0019938:1123..1191:+
sja_x_12	uugagaucagcugaacugcu	gguacacugauuuucuacug	gguacacugauuuucuacugaagcuguuugaaaaguaaugguagcuugagaucagcugaacugcu	Supercontig_0004933:1248..1313:-
sja_x_13	uucuguaaugaauauaagcaac	uguuuguauucaucauagaaua	uguuuguauucaucauagaauaauaacaguugaauuuuacugaagcuaaaucauucuguaaugaauauaagcaac	Supercontig_0000252:448391..448466:+
sja_x_14	uucguuguugaugaaacuggac	acaguuucuuugacaaugagcu	acaguuucuuugacaaugagcuuaacugacaugcagcauauauauauuuauauaugucuguacaauauguucguuguugaugaaacuggac	Supercontig_0000482:45126..45217:+
sja_x_15	uucggcaaguuggucugagcu	agcucggaccggcuugccga	uucggcaaguuggucugagcuucuucaaggaaauaaaaaagaagcucggaccggcuugccga	Supercontig_0005716:160..222:+
sja_x_16	uucaguggccuagugaugaac	accacuaagcuacugagucca	accacuaagcuacugaguccauaaccguugcacaagugugaccaucuugauucaguggccuagugaugaac	Supercontig_0000427:68145..68216:-
sja_x_17	uucaguaagcacuuugccac	ggaaucugcuguauagcugauuu	ggaaucugcuguauagcugauuuauucaguaagcacuuugccac	Supercontig_0000031:290858..290902:+
sja_x_18	uuauugucgggguucauuuguguu	gaggaaccuagaaaaaugau	uuauugucgggguucauuuguguuauuuaugguauugucuacuaauagugaggaaccuagaaaaaugau	Supercontig_0002788:3551..3620:-
sja_x_19	uuaggauccuguaugcgugu	auggcgcaggauucuaaugu	uuaggauccuguaugcguguuucggaaacaacauacaugaauggcgcaggauucuaaugu	Supercontig_0000028:224954..225014:-
sja_x_20	uuagcuuaggcauaguaccc	uuauuuugguaaaagcugacu	uuagcuuaggcauaguacccauccgcgugaggucggggcauaauaagguuacggguuaugccuucuuagacaauggaucggauguuauuuugguaaaagcugacu	Supercontig_0014664:1906..2011:-
sja_x_21	uguugcucauuucugucagaug	ucugauugaauugagcucugggg	ucugauugaauugagcucugggguguucuacacaaguggccuuguugcucauuucugucagaug	Supercontig_0002110:5709..5773:-
sja_x_22	ugucucugaucuaaguauau	uauaacuuguaucguaguga	ugucucugaucuaaguauauuuacagauaauuauaacuuguaucguaguga	Supercontig_0001759:26818..26869:+
sja_x_23	ugucauggaguugcucucuau	gagagagcacuuuuaugacgga	gagagagcacuuuuaugacggagacgaauauuaucuucgaauuuuauuuugaaguuccauaaugucauggaguugcucucuau	Supercontig_0004484:19733..19816:+	has the homologues with sma-miR-281-3p
sja_x_24	uggcgcuuaguagaaugucaccg	uagcauuuacuaagagcucaa	uggcgcuuaguagaaugucaccguuaacaaugaaaacauaaugguagcauuuacuaagagcucaa	Supercontig_0005195:3926..3991:+
sja_x_25	ugauggaugcucguaaacuca	uuucaguagcauccaccgaau	uuucaguagcauccaccgaauugauggaugcucguaaacuca	Supercontig_0008629:1946..1988:-
sja_x_26	ugagauccaacuguaaggcau	cuucaguugaggaaaugccu	cuucaguugaggaaaugccuccauugaggcaugagauccaacuguaaggcau	Supercontig_0004094:13148..13200:+
sja_x_27	ugaccguggcuucccaggaacuc	gcgccugggagagaugguuuuc	ugaccguggcuucccaggaacuccuggccaagacggagcgccugggagagaugguuuuc	Supercontig_0000046:409787..409846:-
sja_x_28	ugaauguuggugacuguuguca	acaacuccuacuucauucgua	acaacuccuacuucauucguaucgcaguuaguaguaaauaugaauguuggugacuguuguca	Supercontig_0000151:276671..276733:+
sja_x_29	ucuggcaauuaggaaccgaacu	uucgguuucugaaagccacuca	ucuggcaauuaggaaccgaacuguuucagcggauaguucgguuucugaaagccacuca	Supercontig_0001565:30159..30217:-
sja_x_30	ucggcaccugaacuagugau	uggagucucaccagugcugau	ucggcaccugaacuagugauagggagugaaguagucgagcguguagaccgcuucacguaucuguggagucucaccagugcugau	Supercontig_0000787:738..822:-
sja_x_31	ucgaccuuauagaaacucugc	gaguucaggguuagacuu	gaguucaggguuagacuuguugggucucgaccuuauagaaacucugc	Supercontig_0000474:65974..66021:+
sja_x_32	uccgaaccgaguacaacuac	cguuggauauuuuauuggac	uccgaaccgaguacaacuacaacaaugccguuggauauuuuauuggac	Supercontig_0000696:127425..127473:+
sja_x_33	uccacuucaacugcacucga	cgaguacagauccauggauuu	uccacuucaacugcacucgaaacagcaaacucuuucaccuccacauaccaugaaggccuauaguuuacucgaguacagauccauggauuu	Supercontig_0008471:26943..27033:-
sja_x_34	ucagcacugaugagacuccc	aguucaggugccgaugcaacc	ucagcacugaugagacuccccagauacgugaagcggucuacacgcucgacuacuucacuccguaucacuaguucaggugccgaugcaacc	Supercontig_0008547:34667..34757:-
sja_x_35	uaguuuacuuggaucaacug	guuaauccaaguacauauaau	guuaauccaaguacauauaauaaguucaguguuuaugagaauuaguuuacuuggaucaacug	Supercontig_0000023:558080..558142:+
sja_x_36	uacuuagaucagagacauaaug	uaauguaaucagagcuaagucua	uacuuagaucagagacauaaugaguaguccauacuucaguuaccauaauaauugaggguuggcagauuaauguaaucagagcuaagucua	Supercontig_0012617:80..170:-
sja_x_37	uacuaggauccuguaugcgcg	cgcagcauacaucgauugagu	uacuaggauccuguaugcgcguuuccaagacgcagcauacaucgauugagu	Supercontig_0000185:230215..230266:-
sja_x_38	uacuaggauccuguaugcgcg	cagcauacaucgauuaagugag	uacuaggauccuguaugcgcguuuccaagacgcagcauacaucgauuaagugag	Supercontig_0006163:1473..1527:-
sja_x_39	uacguagaugauauaaacaau	acuuuauauuauauaguagc	acuuuauauuauauaguagcuuacaucguggaacacaguuuucuauuaugcuacguagaugauauaaacaau	Supercontig_0000729:31486..31558:+
sja_x_40	uaccuuauuuugacugcuua	uaagcagucgcuuuaggguagu	uaccuuauuuugacugcuuauaauugaauauuauucaaggacauuaagcagucgcuuuaggguagu	Supercontig_0001246:71845..71911:+
sja_x_41	uaaacgauugucugagcaaa	uguugcagacagucgccguuauu	uaaacgauugucugagcaaaguuguugcagacagucgccguuauu	Supercontig_0000109:115648..115693:+
sja_x_42	guuuacgucgaugaagucgu	augacuucaucggcgcaaacu	augacuucaucggcgcaaacuuuuauagaagucaggaguuuacgucgaugaagucgu	Supercontig_0000636:154722..154779:+
sja_x_43	guggacaaacacugacaacc	aagucagauguuuguccuuau	guggacaaacacugacaaccagaaagcauaagucagauguuuguccuuau	Supercontig_0000093:229185..229235:+
sja_x_44	gucccuagguauguagcucc	ccuacauucuguggccuucc	ccuacauucuguggccuuccagugauuaugcucaccuaucggucugcauuuucucuggaagucccuagguauguagcucc	Supercontig_0003609:11158..11238:+
sja_x_45	gguauuuaucaagucguacc	gacgaccauucguagccg	gacgaccauucguagccgaaaggguauuuaucaagucguacc	Supercontig_0000517:127247..127289:+
sja_x_46	gggaugugacaacuugaacc	uucuacguuguggcuuacuga	gggaugugacaacuugaaccaauguauguauuuacuagguucuacguuguggcuuacuga	Supercontig_0000489:16776..16836:-
sja_x_47	gcuggagaugaauaggacaca	gguccuaauaacuuccagccg	gguccuaauaacuuccagccgagaaagaaauugagaaaagacgcuggagaugaauaggacaca	Supercontig_0000131:140672..140735:-
sja_x_48	gcuccaaacuuugucucugu	ggugucagcguuuggaggcu	ggugucagcguuuggaggcugauuaugggauggauccccggauauggcagucucuagaugguccauccuuucgucucagcuccaaacuuugucucugu	Supercontig_0004094:16028..16126:+
sja_x_49	gcaccggucgcuuaggacga	uuguagucgaaggguugccg	gcaccggucgcuuaggacgaaaaacggguuuagcaccuuuuuguagucgaaggguugccg	Supercontig_0000421:121028..121088:+
sja_x_50	gaguucaaucgugucgggugu	cacccgacacgauggaacuc	cacccgacacgauggaacucccccggucacguaauuccuggaguucuagugugaagacgugacagguagaguucaaucgugucgggugu	Supercontig_0000841:246773..246862:+
sja_x_51	gaggacgaagucguacugcu	caguaaggcguuuuccucag	gaggacgaagucguacugcuagcuguacagaggugugauggcaguaaggcguuuuccucag	Supercontig_0000648:39235..39296:+
sja_x_52	gagccggugggcccugaguuug	aacucaguggucuagugguuaag	aacucaguggucuagugguuaagcauuugccgcugagccggugggcccugaguuug	Supercontig_0000031:467484..467540:-
sja_x_53	gacugggcugucacauggcc	gaaugugaugguaguugu	gaaugugaugguaguugugugugggauggugaaaaggaggcggucuucacacgccgacugggcugucacauggcc	Supercontig_0000706:394..469:-
sja_x_54	gacaaguagaauccagaaca	agcuggauguacuuucau	gacaaguagaauccagaacaaauguuucauucuauuuuagacuaaucagcuggauguacuuucau	Supercontig_0007592:7040..7105:-
sja_x_55	gaacgaucaaugagcgagacc	uuuuguuccuuuucguaaaa	uuuuguuccuuuucguaaaauggaacgaucaaugagcgagacc	Supercontig_0000057:600946..600989:-
sja_x_56	cuuggagcccugaugaauaa	uucaucaggacucugaacu	uucaucaggacucugaacuaauacacuuggagcccugaugaauaa	Supercontig_0000620:119953..119998:+
sja_x_57	cuuccacuucggcaaaccug	gguuaguuugugggaacc	gguuaguuugugggaaccgcuuccacuucggcaaaccug	Supercontig_0002872:2996..3035:-
sja_x_58	cugucacaccucuguacagcu	uugucugagguaaacacacagca	uugucugagguaaacacacagcaguaaugcugucacaccucuguacagcu	Supercontig_0000392:7186..7236:-
sja_x_59	cguuaugaugauaucugcaugcacc	aguaugcaagguaguguaugaugaa	aguaugcaagguaguguaugaugaaugcguuaugaugauaucugcaugcacc	Supercontig_0000809:361429..361481:+
sja_x_60	cgcacguccuggauuccacu	ugcguccagccgacgacuuca	ugcguccagccgacgacuucaacgcacguccuggauuccacu	Supercontig_0000214:237914..237956:-
sja_x_61	cgauguaucgauauuggacu	ggcaauaaugauaauguu	ggcaauaaugauaauguuuacauagauguuacacaaaugaugauaacagcuauguaaacgauguaucgauauuggacu	Supercontig_0027061:959..1037:-
sja_x_62	cgagggucaguuaaacug	gauaaucuuguccuuccua	cgagggucaguuaaacugaucuguugccccagcaacuacgaucagauaaucuuguccuuccua	Supercontig_0025036:367..430:+
sja_x_63	cgaggaugccauguaguaaugu	auuacugcauagugcagucucggc	auuacugcauagugcagucucggcgaagucgguuaaugcucaccaucuugagaaucgcugcguuucuucgaggaugccauguaguaaugu	Supercontig_0001402:4915..5005:+
sja_x_64	cgagcacuacugggucuguca	auauuuucaguaguugga	auauuuucaguaguuggauuacugauguuaacucgagcacuacugggucuguca	Supercontig_0000039:125316..125370:-
sja_x_65	ccggaucggaucauaguaguau	augaugagugacguacugu	augaugagugacguacuguauggacuucagagcugucuuuacagccggaucggaucauaguaguau	Supercontig_0000391:80436..80502:-
sja_x_66	caugaauuggucugaguuaga	uaacuuagaccaguucaugau	caugaauuggucugaguuagacagccauuguaaaccaggucuaacuuagaccaguucaugau	Supercontig_0002478:33204..33266:-
sja_x_67	caucugacuggucucaaucc	aggggaaucagucugaca	caucugacuggucucaauccgugauugucccaauuuauaagaaaggacaaaagucuucuugugacaaucacaggggaaucagucugaca	Supercontig_0000551:166202..166291:+
sja_x_68	cauacuaggaagaaacgacu	cuauuuuauccuaguauuga	cuauuuuauccuaguauugaacucaguggugcgcaccuucaguuucgccaccgcugaguagucccauacuaggaagaaacgacu	Supercontig_0000413:108133..108217:+
sja_x_69	cauacaagaauuucggcagu	ugccaacauucugugga	cauacaagaauuucggcaguaguuuguccaauauacaugguccaauguauagaagaaacugccaacauucugugga	Supercontig_0001743:21242..21318:-
sja_x_70	caggacaagcuaaacaaucu	auguagcauguagca	auguagcauguagcauccauaauacgcaggacaagcuaaacaaucu	Supercontig_0000258:763362..763408:-
sja_x_71	cagcccuuuuuguucuaaccggacg	uguguuaaguaagugagggc	cagcccuuuuuguucuaaccggacgugguguuacguuuguguuaaguaagugagggc	Supercontig_0001703:49831..49888:+
sja_x_72	caagagaaaaguguccgaac	uuggacacuuuugauuugcc	caagagaaaaguguccgaaccgaguacaacaacaacaaugccguuggauauuuuauuggacacuuuugauuugcc	Supercontig_0000251:394590..394665:+
sja_x_73	caacaaucacaaaucuccaug	uggaagacuugugauuuaguuguu	uggaagacuugugauuuaguuguuuaaugucgaaauacaaguaaaacauugucauaucuaaaugaacaacaaucacaaaucuccaug	Supercontig_0005013:7003..7090:-	has the homologues with sma-miR-7-3p
sja_x_74	caaacuacuaaacuuaacaccu	uuagguuuaguaguaaugguaucc	uuagguuuaguaguaaugguauccaaucaacaacaaacugugacgaauacaaacuacuaaacuuaacaccu	Supercontig_0000011:166361..166432:+
sja_x_75	auuggcaaguagagucgaggau	cguggauuuugcuuaccaguca	auuggcaaguagagucgaggaugugauuauuuucagccaaagcacgucguggauuuugcuuaccaguca	Supercontig_0001167:148..217:+
sja_x_76	auugaaucuguagauugcuu	gaugaauuugcagauugcccu	gaugaauuugcagauugcccuuucuaauucauugaagaauugaguuggaauuuugaugggguuggauugaaucuguagauugcuu	Supercontig_0004698:5539..5624:-
sja_x_77	auuccguugauuaaauuuug	uuuaugcauucaauggaaug	auuccguugauuaaauuuugaauauaaaaaaucuacuuauucuuuaaugaguuucuuaucauuuuuaugcauucaauggaaug	Supercontig_0001279:14636..14719:-
sja_x_78	augcauuccgcuagagccugauu	agucagguguaauaggaaugcuac	augcauuccgcuagagccugauuguagucagguguaauaggaaugcuac	Supercontig_0000016:189248..189297:-
sja_x_79	augcacacuggugaaccauuauu	uauguggucacuugggugcauuu	uauguggucacuugggugcauuuuaguugaaaugcacacuggugaaccauuauu	Supercontig_0000316:182451..182505:-
sja_x_80	aucccggcuguuaguacacg	uaaggacaguuguauuaccc	aucccggcuguuaguacacgaacauauaguucaacggaggcgcauucauuugagccaaauguuucguauaaggacaguuguauuaccc	Supercontig_0000478:70586..70674:+
sja_x_81	aucacuaucucugaguuggau	uccagcucagagaucgcggu	aucacuaucucugaguuggauaguuuaauugcacagcuuucauccagcucagagaucgcggu	Supercontig_0000384:281977..282039:-
sja_x_82	aucaacagagacugaacagcuu	agcugaucagucucugcugc	agcugaucagucucugcugcuauauugaggugauucgcuuagaaugcacauauaucaacagagacugaacagcuu	Supercontig_0000383:379349..379424:-
sja_x_83	auagguauugaugaugcugucu	acagcauuaucaccacccacuu	acagcauuaucaccacccacuuuaugcauaaaauagguauugaugaugcugucu	Supercontig_0000070:119800..119854:-
sja_x_84	auacugaguguuuaagcgac	aucguuuaaacacucauuaugu	aucguuuaaacacucauuauguauguugauuacacauacauacauacauacugaguguuuaagcgac	Supercontig_0002451:3365..3432:+
sja_x_85	auacagaguugugacggcaguua	gcugcuuucucacaacuguagaaug	auacagaguugugacggcaguuagguguuugcuauagacaauuacuauuguaucaaugcugcuuucucacaacuguagaaug	Supercontig_0026598:1661..1743:-
sja_x_86	agggaaacaucuuacugcuguu	augacuucgcccucagaucu	agggaaacaucuuacugcuguuacaucccacuacagucaguaguaugacuucgcccucagaucu	Supercontig_0002274:54880..54944:+
sja_x_87	aggaacaacugcuugaagcc	aguuagcucuguucuuuagaa	aggaacaacugcuugaagccgaccacgaccgaccugguuauagggagguuuuaaguuagcucuguucuuuagaa	Supercontig_0000380:55419..55493:+
sja_x_88	agauuucuagugauuguggucgu	cgaccacugauuacuaguauc	agauuucuagugauuguggucgugauauguguauuugucuuucaaauucaucgaauucacgaccacugauuacuaguauc	Supercontig_0001312:114693..114773:-
sja_x_89	agaguuuucugcguagucgga	aacuaccggaugaaacucugc	agaguuuucugcguagucggaguaacuaccggaugaaacucugc	Supercontig_0000175:141940..141984:+
sja_x_90	agagguagaacgaauuagaaa	aauucguucuaccucucaca	aauucguucuaccucucacaagucauaguacaugugagagguagaacgaauuagaaa	Supercontig_0004101:32462..32519:-
sja_x_91	agaagagauuuagaauggaca	ucacuguuuaauuuucuguc	agaagagauuuagaauggacacuagucacuguuuaauuuucuguc	Supercontig_0020720:1451..1496:-
sja_x_92	acuucauggacugaugccu	gcucagauuaacaguca	gcucagauuaacagucaaagacuucauggacugaugccu	Supercontig_0005661:7108..7147:+
sja_x_93	acugaaucaguuuguguguuag	aaugugcagaaagugacaagaua	acugaaucaguuuguguguuagugaauuaaaauaaaugugcagaaagugacaagaua	Supercontig_0000209:19777..19834:+
sja_x_94	acuagaaucaaugacggccaguuu	acugacuagauugacuagauu	acuagaaucaaugacggccaguuucauaugauuuucaucauaagacugacuagauugacuagauu	Supercontig_0009219:3828..3893:+
sja_x_95	acaugcguucgaaaaacuug	auaucgacguaguga	acaugcguucgaaaaacuugucaacugacaauaucgacguaguga	Supercontig_0000105:215076..215121:+
sja_x_96	acaguaggucucauaacaau	uuauugaagccugcuguauc	acaguaggucucauaacaauucacacugagucuuguaacuuauugaagccugcuguauc	Supercontig_0003829:9813..9872:+
sja_x_97	acaggggaaucagucugacu	aucugacuggucucaacccc	aucugacuggucucaaccccugauugucccaauuuauaagaaaggacaaaagucuucuugugacaaucacaggggaaucagucugacu	Supercontig_0002465:40450..40538:+
sja_x_98	aauuaucaagcguuggaugcc	caucuagcgguugauaauucu	caucuagcgguugauaauucugauuccaguuaaugcaugauguaaaauuaucaagcguuggaugcc	Supercontig_0000218:31555..31621:+
sja_x_99	aauggauaaguaaugaaca	ucaauaauguucuagau	ucaauaauguucuagaugugggugacuucgucuaaucgacauucacaucgaauggauaaguaaugaaca	Supercontig_0001952:1664..1733:-
sja_x_100	aaucguaugacaucugaagu	uucgauauucagucguuaaugu	aaucguaugacaucugaagucacagugaaucgauaugaucacauacacgcuguauuucgauauucagucguuaaugu	Supercontig_0026050:34178..34255:-
sja_x_101	aaguguucugcccaucggucu	ggaugaugggcaacuagaaugaggcc	ggaugaugggcaacuagaaugaggccgagggccaguuaaacuguucccuuaaguguucugcccaucggucu	Supercontig_0001312:150931..151002:-
sja_x_102	aaguguucugcccaucggucu	gccgagggccaguuaaac	gccgagggccaguuaaacuguucccuuaaguguucugcccaucggucu	Supercontig_0001312:150931..150979:-
sja_x_103	aaggagagaguaguucguuc	agauacugaggugucuccuccc	aaggagagaguaguucguucucaaguagauacugaggugucuccuccc	Supercontig_0003610:101146..101194:-
sja_x_104	aagagauuguugaauguuaau	ugacauucaacaaucuccaca	aagagauuguugaauguuaauaugauguuacgaaauugacauucaacaaucuccaca	Supercontig_0000258:169840..169897:-
sja_x_105	aagagauacaauuugacugu	agucaaauugcaaca	agucaaauugcaacagaaaugaagagauacaauuugacugu	Supercontig_0003988:15486..15527:+
sja_x_106	aaccgguagugauaauucugauc	cagaguuaucaacuaccgguauc	cagaguuaucaacuaccgguaucuuaaccgguagugauaauucugauc	Supercontig_0000176:9883..9931:-
sja_x_107	aacacuagaauucuuuugac	caaaguuuaaaguguuuu	caaaguuuaaaguguuuucaguguagaaacacuagaauucuuuugac	Supercontig_0001785:23801..23848:-
sja_x_108	aacacgaauugacugaauuagaaau	gaguucaaucgugucgggugu	gaguucaaucgugucgggugugggacaguaacucaccgaugacaaugggugagguugcgcaaacguaacacgaauugacugaauuagaaau	Supercontig_0000723:62788..62879:+
Red contents represented that 2 candidate miRNAs had the homologues with S. mansoni miRNAs.	method: 108 candidate miRNAs were blasted with 115 S.mansoni miRNAs precusor sequences and 225 mature sequences.
