# Supplementary material for: Comprehensive analysis of miRNA profiles reveals the role of Schistosoma japonicum miRNAs at different developmental stages
Source: Vet Res. 2019 Apr 4;50:23. doi: 10.1186/s13567-019-0642-2 (PMC6449929; doi:10.1186/s13567-019-0642-2)
Supplement: Supplementary file 5 — Additional file 5. Fold change of known miRNAs in 8 developmental points, totally 48 samples. [file 13567_2019_642_MOESM5_ESM.xls]

## Sheet: Fold change expression
Additional file 5: Fold change of known miRNAs in 8 developental points, totally 48 samples, Fold change=log2(FPKM+0.1)
microRNA	SJ14F1	SJ14F2	SJ14F3	SJ14M1	SJ14M2	SJ14M3	SJ16F1	SJ16F2	SJ16F3	SJ16M1	SJ16M2	SJ16M3	SJ18F1	SJ18F2	SJ18F4	SJ18M1	SJ18M2	SJ18M4	SJ20F1	SJ20F2	SJ20F3	SJ20M1	SJ20M2	SJ20M3	SJ22F1	SJ22F2	SJ22F4	SJ22M1	SJ22M2	SJ22M4	SJ24F1	SJ24F2	SJ24F3	SJ24M1	SJ24M2	SJ24M3	SJ26F1	SJ26F2	SJ26F3	SJ26M1	SJ26M2	SJ26M3	SJ28F1	SJ28F2	SJ28F3	SJ28M1	SJ28M2	SJ28M3
sja-bantam	10.4538	10.4538	10.4538	10.6642	10.9042	11.1429	10.4538	10.4538	9.95628	10.4538	10.6642	10.4538	10.9041	10.6642	10.1015	10.1015	11.1429	11.1429	11.9048	11.6078	11.1429	12.3652	11.9048	12.3652	11.9048	11.6078	11.9048	12.3652	11.6078	10.9041	12.3652	12.3652	12.3652	12.3652	12.3652	12.3652	13.8949	12.3652	12.3652	11.9048	12.3652	11.1429	13.8949	13.8949	15.1039	12.3653	11.6079	11.905
sja-let-7	9.69805	9.26547	9.2655	9.56196	9.26549	9.2655	9.82155	10.1014	8.40499	9.2655	9.95627	9.26547	9.95624	9.56191	8.86335	9.04005	9.95626	9.95626	10.1015	9.82156	9.82155	10.1014	10.1015	10.1015	9.82154	9.95624	9.82157	11.6078	9.95625	9.82155	9.95624	9.26546	9.95624	9.82156	10.4538	10.1015	8.86333	9.04005	8.12487	9.82158	10.1014	9.40451	7.98336	8.30258	9.63159	9.562	9.69807	8.58941
sja-miR-10-5p	19.515	19.515	19.515	17.3603	17.3603	17.3603	17.3603	17.3603	19.515	17.3603	17.3603	17.3603	17.3603	17.3602	19.515	17.3603	17.3603	17.3603	17.3603	17.3603	17.3602	17.3602	17.3603	17.3603	17.3602	17.3603	17.3603	17.3603	17.3603	17.3603	17.3603	17.3603	17.3603	17.3603	17.3603	17.3603	17.3603	17.3603	17.3603	17.3603	17.3602	17.3603	17.3603	17.3603	17.3603	17.3603	17.3603	17.3605
sja-miR-10-3p	7.01373	6.87055	6.75375	6.48496	6.40595	6.27362	7.57873	7.57873	6.94393	6.75375	6.75374	6.48493	7.77617	7.57872	7.23355	7.01373	7.10037	7.23352	8.30259	8.30259	8.30257	7.57872	7.57875	7.23352	8.49183	7.39072	7.57875	7.77619	7.57873	7.57873	7.77617	7.23351	7.57873	7.10036	7.01373	6.87056	6.75373	7.10037	6.60398	8.22001	7.10035	7.01373	5.35409	5.24405	7.23352	7.10044	6.60398	6.48516
sja-miR-124-5p	4.76117	4.39619	4.57204	3.54135	3.51568	3.68176	4.98273	4.88954	3.7467	3.9908	4.10839	4.31568	4.83789	5.40332	4.98277	4.33649	4.20367	4.31568	4.80004	5.10802	5.40332	4.15213	4.0157	4.0157	4.93591	4.72018	4.61686	4.10838	3.95304	3.85579	2.2304	3.82792	2.74092	4.13151	4.31568	3.79952	1.46134	2.00486	2.46834	2.68036	3.35481	4.61686	0.319078	2.55295	1.46133	3.85587	3.68176	3.74692
sja-miR-124-3p	7.10037	7.10037	7.01375	7.01376	6.60397	7.01375	7.10035	7.39072	6.14508	6.87058	7.10039	6.87055	7.23351	6.68076	6.40596	6.60395	6.87055	7.01373	8.22	7.39073	7.57872	7.39071	7.23352	6.87055	7.10034	7.01371	7.10037	7.57875	7.10036	7.2335	7.39072	6.75371	6.60394	7.23351	7.57875	7.39074	5.49192	6.02981	5.40337	8.12485	7.57872	6.75373	4.43966	5.28987	6.02981	7.23359	7.01376	4.36688
sja-miR-125a	8.22	8.22	8.22003	7.57877	7.10039	7.57877	9.26546	8.86331	9.40453	7.9834	7.9834	8.12484	9.82155	8.73537	9.95628	8.7354	7.98338	8.58918	10.9041	10.1015	10.6642	9.56191	9.26548	9.26547	10.4538	10.9041	10.4538	9.82157	9.82156	9.95624	10.9041	10.6642	10.4538	10.6642	10.6642	10.6642	9.95626	9.82157	10.6642	10.1015	9.82154	10.9041	9.69803	10.4538	10.1015	11.9049	10.6642	11.6081
sja-miR-125b	17.3603	17.3603	17.3603	19.515	19.515	19.515	19.515	19.515	17.3603	19.515	19.515	19.515	19.515	19.515	17.3603	19.515	19.515	19.515	19.515	19.515	19.515	19.515	19.515	19.515	19.515	19.515	19.515	19.515	19.515	19.515	19.515	19.515	19.515	19.515	19.515	19.515	19.515	19.515	19.515	19.515	19.515	19.515	19.515	19.515	19.515	19.5151	19.515	19.5152
sja-miR-133	4.33649	3.74669	3.35486	3.46726	2.85827	3.35486	4.54676	4.17247	3.35485	3.46726	3.22347	3.49166	4.74081	4.83788	3.51569	4.29457	4.24703	4.0402	5.17642	5.04163	4.86394	5.04161	4.83791	4.24703	5.44829	4.59459	3.65072	4.47685	4.88954	4.17247	4.47683	3.593	3.91429	4.54676	4.22551	4.24703	2.71096	3.56653	3.35486	4.47685	4.57199	4.88955	2.43747	1.97654	3.46723	2.98263	4.2037	0.285719
sja-miR-190-5p	6.2736	6.2736	6.27362	6.27363	6.02983	6.40596	6.27358	6.48491	6.27362	6.27362	6.60397	6.40593	6.75371	6.87053	6.87058	6.48493	6.75373	6.75373	6.87055	6.75372	6.7537	6.87053	7.10037	6.75373	6.87053	6.14504	6.60395	7.23353	7.39072	7.39072	7.01372	6.60394	6.87054	7.77617	7.39074	7.57875	6.60395	6.75373	6.02984	8.40498	8.49183	7.23352	5.40333	7.2335	7.77618	7.3908	7.1004	5.58809
sja-miR-190-3p	9.95626	9.95626	10.1015	9.04008	9.82159	9.82159	9.69803	9.56192	9.56195	10.1015	9.69806	9.95626	8.86331	9.82154	9.69807	10.4538	9.69805	9.69805	9.04004	9.56193	8.8633	9.40448	9.56194	9.82157	9.26545	9.40449	8.73539	9.95626	8.49184	9.04003	8.40496	8.86331	8.40495	9.40449	9.26548	9.69805	7.39074	7.01373	8.22003	7.10038	7.39071	8.86333	8.12482	8.21998	6.60395	8.40504	8.86335	10.1017
sja-miR-1	4.17249	3.56652	4.33652	4.17251	3.77336	4.33652	4.33648	4.33648	3.79953	2.91747	4.10839	3.79951	5.10801	4.20364	4.41812	3.41046	4.33649	4.13153	5.71547	5.35411	5.24404	5.58783	4.95953	4.69528	5.35409	4.15214	4.18816	5.65308	5.10802	3.91429	4.72019	4.41808	4.43966	5.17641	4.66992	5.35412	3.12781	3.51567	3.19661	5.17643	5.1764	3.99078	2.68033	1.78023	3.56652	3.74675	4.27102	0.285719
sja-miR-2162-5p	6.75373	6.75373	6.60398	6.02984	5.8344	5.94809	6.60394	6.87054	6.40595	6.02984	6.14508	6.14506	6.60394	7.10035	6.75375	6.2736	6.2736	5.71548	6.75372	6.40593	6.48491	6.40591	6.14506	6.14506	6.60393	6.40592	6.2736	5.28989	6.27359	6.27358	5.65306	5.71546	5.4919	5.65306	5.58786	5.40335	5.94807	6.14506	5.10806	5.83439	6.02979	5.98952	5.26714	4.83789	5.58785	4.98282	5.24409	5.9483
sja-miR-2162-3p	10.9041	10.9041	10.9042	11.1429	11.1429	10.9042	10.9041	10.9041	10.1015	11.1429	11.1429	10.9041	10.4538	10.9041	10.6642	10.6642	10.6642	11.6078	10.6642	10.4538	10.4538	10.4538	10.9041	10.6642	10.9041	10.4538	11.1429	10.9041	12.3652	12.3652	10.4538	10.9041	10.9041	11.6078	11.6078	11.1429	11.1429	11.9048	11.6079	12.3652	11.9048	12.3652	9.95624	10.1014	10.4538	11.143	10.4538	10.9044
sja-miR-219-5p	6.87055	6.60395	6.40596	6.75375	7.01375	6.75375	6.75371	7.01371	6.75374	7.10039	7.01375	7.10037	7.10036	7.39071	7.1004	7.10037	7.39074	7.77618	7.01372	7.01372	7.2335	8.40495	8.12484	7.77618	7.0137	7.23351	7.23352	7.10038	8.58916	8.73538	7.23351	7.10036	7.01371	8.58916	8.7354	8.7354	6.87055	7.23352	6.75375	9.04006	9.04002	9.04005	6.02979	6.27358	6.40593	8.49192	8.12487	8.49208
sja-miR-277	14.587	14.5157	14.5757	14.8597	14.8728	14.8289	14.2377	14.2658	14.2766	14.9994	14.9943	14.9428	13.5297	13.5967	13.5675	13.9248	13.9481	13.9813	13.3799	13.3992	13.3198	14.1617	14.1683	14.183	12.9986	12.9859	12.959	12.8622	12.825	12.8499	14.1729	14.1286	14.1896	14.4749	14.491	14.4492	13.954	13.9545	13.9401	14.4741	14.4955	14.415	14.2377	14.2765	14.2658	13.6041	13.609	13.609
sja-miR-219-3p	-2.34387	-1.43698	-1.37422	-2.17392	-2.34385	-2.34384	-2.34388	-1.12149	-2.22837	-2.34384	-2.34385	-1.85202	-2.08336	-1.52798	-2.08332	-1.86274	-2.34387	-0.615946	-2.2284	0.0195303	-2.08336	-2.17397	-1.86274	-2.34387	-2.25643	-1.13443	-2.28498	-1.99809	-2.08335	-2.22841	-2.20092	-1.79956	-2.28499	-0.615961	-2.28497	-2.2564	-2.22839	-2.22839	-0.809862	-0.671432	-1.32153	-0.974632	-2.34389	-2.22841	-1.75891	-2.08327	-1.79952	0.285719
sja-miR-2a-5p	-1.55379	-1.43698	-0.758881	-0.0646188	-0.173927	-0.194097	-1.06466	-1.12149	-2.22837	-0.28495	-1.63419	-1.10865	-0.857383	0.265901	-0.249326	-1.86274	-0.95155	-2.20091	0.246089	-0.549459	0.0962851	-0.841392	-0.758903	-0.629622	-0.873574	-2.20093	-0.825544	-1.99809	-2.08335	-2.22841	-2.20092	-1.79956	-1.27064	-0.615961	-2.28497	-2.2564	-2.22839	-2.22839	-0.809862	0.370388	0.0711444	-0.974632	-0.571298	-1.26351	-2.34387	-0.900857	-0.267025	0.285719
sja-miR-2a-3p	11.9048	11.9048	11.9048	12.3652	11.9048	11.6079	12.3652	11.6078	11.1429	12.3652	12.3652	12.3652	11.6078	11.1429	11.1429	11.6078	10.9041	11.9048	10.4538	11.1429	10.9041	10.9041	11.1429	10.9041	11.1429	11.9048	11.6078	11.1429	10.9041	11.9048	11.6078	11.6078	11.1429	11.9048	11.9048	11.9048	11.9048	11.1429	11.9048	11.1429	11.1429	11.9048	10.9041	10.9041	11.6078	10.6643	11.9048	11.1431
sja-miR-2b-5p	8.86333	8.86332	9.04007	8.12487	8.30261	8.30262	8.73538	8.73538	10.4538	8.12487	8.12486	7.98338	9.04003	9.26545	10.4538	8.49186	8.58918	7.98338	9.26547	9.26547	8.73537	8.58915	8.58918	8.12484	9.56191	8.86331	9.04005	8.49186	7.77617	8.40495	9.26546	8.40496	8.86331	8.73538	7.77618	8.58918	8.7354	8.7354	8.30262	8.86334	8.58915	8.58918	11.1429	10.6642	9.04004	10.1015	10.1015	9.04028
sja-miR-2b-3p	6.60395	7.39074	7.39076	7.77621	7.39075	7.23355	7.39072	6.27358	7.10039	7.39076	7.23354	7.39074	7.57873	8.30257	6.60398	7.23352	7.57875	7.39074	7.39073	8.22	7.01371	7.2335	7.39074	7.01373	7.57872	7.57873	7.01373	6.75373	6.75371	6.60393	6.75371	7.57873	6.40592	7.39072	6.75373	7.23352	7.98338	7.77618	7.23355	8.58919	8.30257	8.12484	6.40591	5.58784	8.22	6.87062	6.87058	6.14529
sja-miR-2c-5p	12.3652	12.3652	12.3652	11.9048	12.3652	12.3652	11.9048	12.3652	13.8949	11.9048	11.9048	11.9048	12.3652	12.3652	12.3652	12.3652	11.9048	10.9041	11.6078	11.9048	11.9048	9.95623	9.82157	11.6078	10.6642	9.69803	9.69805	9.26548	9.04004	8.86331	9.69803	10.1014	9.56192	8.86331	8.86333	8.86333	8.58918	8.12484	8.49188	7.01374	7.0137	7.57875	10.6642	11.1429	9.63159	8.58925	9.56196	8.86355
sja-miR-2c-3p	10.1015	10.1015	9.82159	10.1015	10.1015	10.1015	9.95624	9.69803	9.26549	9.40453	9.56195	9.82157	9.40449	9.95623	8.12487	9.56194	9.40451	9.26548	8.86332	8.73539	9.40448	8.73537	8.7354	8.86332	8.73537	9.04003	8.12484	8.7354	8.86331	7.77616	8.58916	8.58916	8.58916	7.57873	8.12484	7.77618	9.26548	9.26548	8.405	8.30261	8.73537	7.77618	7.77616	7.10035	8.40497	6.485	6.75375	3.74692
sja-miR-2d-5p	0.641026	1.1927	1.16131	0.0541886	-0.0896105	-0.194097	0.302375	0.807556	-0.85735	-0.0189131	0.246112	-0.284975	0.489007	0.807546	0.169226	-0.671441	0.807572	0.233562	-0.436984	-1.05847	0.0962851	-0.841392	-0.758903	-0.194121	-0.873574	0.641009	-1.53651	0.459192	-2.08335	-0.951568	-1.05848	0.24608	-2.28499	-0.615961	-2.28497	0.45919	-2.22839	-0.549451	-2.14744	-1.27061	-2.34389	-0.974632	-2.34389	-0.951569	-2.34387	-2.08327	-0.267025	0.285719
sja-miR-2d-3p	11.1429	11.1429	11.1429	10.9042	10.6642	10.6642	11.1429	11.1429	10.6642	10.9042	10.9042	11.1429	11.1429	11.6078	9.82159	11.1429	11.6078	10.6642	11.1429	10.9041	11.6078	10.6642	10.6642	10.4538	11.6078	11.1429	10.9041	10.4538	10.6642	10.4538	10.6642	10.4538	10.6642	9.69803	9.82157	9.82157	10.6642	10.6642	10.4538	9.56195	9.69802	9.69805	8.58916	8.73538	9.95625	8.12491	9.04008	7.77641
sja-miR-2e-5p	1.49429	2.28001	1.73919	1.67297	1.28793	1.58097	1.86557	1.78024	1.43751	1.1771	1.73918	1.83604	1.83603	2.79736	0.807596	1.58095	0.807572	1.46134	1.83603	1.73916	1.78023	1.03115	1.58095	1.92136	2.43747	1.17706	-0.173944	2.4375	1.03116	0.669205	0.344951	1.52648	1.17706	1.67293	1.86559	0.652373	1.1927	0.881742	0.652398	1.52651	1.13454	1.2411	0.319078	0.120999	0.78197	0.0712374	0.685906	0.285719
sja-miR-2e-3p	6.14506	6.02981	5.94809	6.14509	5.94809	5.7155	6.14504	6.14504	5.58787	5.94809	5.94809	6.02981	6.27358	6.27357	5.58788	6.02981	6.14506	5.94807	6.48492	6.48492	6.02979	6.48491	6.40593	6.02981	6.40591	6.48491	6.14506	6.2736	6.14505	6.14504	6.27359	5.58784	5.94805	6.40592	6.40593	6.2736	5.65308	5.71548	5.17645	6.27361	6.27357	6.2736	4.39617	4.39617	5.94806	5.1427	5.58788	5.77638
sja-miR-307	9.04005	9.04005	8.30262	9.2655	8.40499	8.86335	9.04003	9.26546	7.7762	8.30262	9.04007	9.04005	8.73538	9.40448	7.77621	8.58918	9.56193	9.56194	9.82156	9.69804	9.69802	9.82154	9.69805	9.56193	9.69802	9.82155	7.98338	9.56194	10.1014	9.26546	9.40449	9.40449	9.04003	9.95624	9.69805	9.56194	9.40451	9.40451	9.2655	9.95627	9.95623	9.82157	6.87053	6.60393	8.86332	8.22007	8.30262	8.12507
sja-miR-310	0.0195376	0.489022	0.64105	0.0541886	0.955356	0.428745	-0.267068	-0.160662	1.28793	0.285513	1.03119	0.807571	0.00189162	-0.928856	0.550975	1.16128	-0.0189372	0.0541644	-0.436984	-0.549459	-0.724283	1.03115	0.99895	0.685879	0.566999	-0.184013	-0.593441	-1.99809	0.629577	-0.951568	-0.089641	0.567009	0.78196	0.807558	0.781977	0.00190972	-0.355182	-1.08963	1.10737	0.832732	-0.571304	-0.974632	-1.55381	-0.52797	-0.593446	-0.900857	0.246122	0.285719
sja-miR-31-5p	2.20431	1.1927	1.52652	-0.0646188	-0.615931	-0.0896031	2.00484	2.16787	2.13053	-0.593416	-0.381919	-0.549453	3.35482	1.83602	1.41327	0.955342	-0.0189372	-0.615946	4.04019	3.38291	3.51564	-0.0401113	-0.26705	0.285489	3.59299	2.33853	2.85825	1.46134	-0.469412	-0.571296	2.98255	2.74093	3.17772	-0.615961	-0.469398	-0.62962	2.79739	2.28001	1.49431	-0.24934	0.0711444	-0.974632	-0.974653	1.43747	2.20431	1.03124	-1.79952	0.285719
sja-miR-31-3p	-2.34387	-2.22839	-2.34384	-2.17392	-2.34385	-2.34384	-2.34388	-2.34388	-2.22837	-2.34384	-2.34385	-2.34387	-2.08336	-2.34389	-2.08332	-2.34387	-2.34387	-2.20091	-2.2284	-2.14748	-0.724283	-2.17397	-1.86274	-2.34387	-2.25643	-2.20093	-2.28498	-1.99809	-2.08335	-2.22841	-2.20092	-2.34388	-2.28499	-2.14748	-2.28497	-2.2564	-2.22839	-2.22839	-2.14744	-2.28496	-2.34389	-2.2564	-2.34389	-2.22841	-2.34387	-2.08327	-1.79952	0.285719
sja-miR-3479-5p	0.145312	-0.221472	-0.147446	-1.13439	-0.306762	-0.0896031	0.121002	-0.160662	-0.85735	-0.0189131	0.550966	-0.80989	-0.857383	0.669197	0.550975	0.428723	-0.306779	-0.22147	-0.436984	0.913513	0.641001	-0.0401113	0.0711717	0.685879	1.16126	-0.784189	-0.825544	-1.99809	-2.08335	-2.22841	-0.089641	-2.34388	-1.27064	0.285475	0.550951	-0.62962	1.3191	-0.549451	-0.0895992	-1.27061	0.0711444	-2.2564	-0.571298	0.399826	-1.02797	-2.08327	-0.657341	0.285719
sja-miR-3479-3p	8.12484	8.12484	8.12487	8.30262	8.22002	8.22003	8.40496	8.40496	7.9834	8.405	8.30261	8.22	8.49184	8.58915	8.22003	8.86333	8.86332	9.04005	8.73539	8.58917	8.58915	8.8633	8.86333	8.73539	8.58915	8.49184	8.86332	8.86333	9.56192	9.56192	8.73538	8.73538	9.26546	9.04004	9.40451	9.26548	9.56194	9.69805	9.56196	9.26549	9.40448	9.56194	8.73538	8.86331	9.4045	9.69812	9.2655	7.57898
sja-miR-3480-5p	-1.55379	-2.22839	-1.37422	-0.900899	-0.615931	-2.34384	-1.06466	-2.34388	-2.22837	-2.34384	-1.1941	-2.34387	-2.08336	-1.52798	-2.08332	-2.34387	-1.86274	-1.13441	-1.19413	-2.14748	-2.08336	-0.841392	-1.86274	-2.34387	-2.25643	-1.13443	-2.28498	-1.99809	-2.08335	-2.22841	-2.20092	0.24608	-2.28499	-0.615961	-0.469398	-2.2564	-0.951549	-1.08963	-2.14744	-2.28496	-2.34389	-2.2564	-2.34389	-2.22841	-2.34387	-2.08327	-1.79952	0.285719
sja-miR-3480-3p	-1.55379	-2.22839	-2.20089	-2.17392	-0.900908	-2.20089	-1.79956	-0.160662	-0.469381	-1.75888	-0.809873	-1.10865	-2.08336	-1.52798	-2.08332	-1.43698	-0.95155	-0.873547	-1.19413	-1.05847	-2.08336	-2.17397	-1.86274	-1.3215	-2.25643	-2.20093	-2.28498	0.459192	-0.469412	-1.37426	-1.05848	-1.07086	-1.27064	-2.14748	-1.10865	-0.62962	-0.355182	-0.549451	-0.0895992	-1.27061	-1.32153	-2.2564	-1.55381	-1.26351	-0.0896325	-2.08327	-0.657341	0.285719
sja-miR-3481-5p	1.49429	0.95534	1.31912	1.89456	2.00488	1.28794	0.512023	1.46132	1.28793	1.1771	1.89455	1.1927	0.944598	1.67292	-0.825518	0.955342	0.534694	1.6486	0.550944	1.03116	1.43747	-2.17397	0.99895	1.55398	0.24607	1.3496	1.24109	0.459192	1.94767	1.43747	-0.571293	1.69686	1.69686	2.28	1.58095	1.34962	2.07399	2.10253	2.13054	1.34963	1.64857	1.83604	1.05983	2.25603	1.46133	1.03124	-0.657341	0.285719
sja-miR-3481-3p	4.20367	3.95305	4.39622	4.47687	4.57203	4.47687	3.91429	4.27098	4.88957	4.72023	4.61687	4.8379	4.17247	4.04017	4.33652	4.13153	4.57201	4.57201	3.65071	3.54131	4.27097	4.01567	4.271	4.13153	3.15861	3.88534	4.18816	3.77335	4.13151	4.98273	3.593	4.04018	3.74667	4.04018	4.22551	4.10838	4.47684	4.52109	4.66995	4.72021	4.7408	4.47685	4.98273	5.35409	4.43967	4.52116	5.40337	4.52132
sja-miR-3482-5p	2.25605	2.10253	2.52601	2.13054	2.20433	2.37269	3.15862	3.35482	2.74096	3.41049	2.98258	2.61806	2.10251	3.15861	3.68176	3.51567	2.40544	3.09631	2.76943	2.85825	3.41044	2.79736	2.55297	3.51567	1.28789	3.24982	2.40544	1.97656	3.95304	2.49847	-0.089641	1.92134	-0.147487	1.67293	3.79952	3.01075	0.51204	0.881742	1.10737	1.8656	2.07396	3.15863	-0.184016	0.913501	-1.75891	2.49855	2.33857	4.01593
sja-miR-3482-3p	2.30359	1.78025	2.30362	2.23044	2.30361	2.64957	2.55295	2.16787	3.03841	2.49851	2.71098	2.55297	1.64858	1.16126	3.30061	2.40544	1.80842	2.49848	2.49848	2.2304	2.46829	3.41044	2.28002	2.43749	2.07396	2.46829	3.03839	3.41047	4.04018	3.46722	2.98255	2.40543	2.55295	3.61901	3.88535	3.99078	2.25605	1.80842	1.69691	4.3962	4.18814	4.06269	2.58586	2.40542	1.05985	4.41817	3.17776	0.285719
sja-miR-3483-5p	0.965988	1.83604	1.73919	2.52601	2.074	2.30361	1.05984	1.94767	1.89455	1.92138	2.30361	2.00486	1.46132	1.16126	0.550975	1.5265	2.20431	2.30359	2.16788	1.73916	1.43747	1.83602	1.89454	1.78025	1.64857	2.1305	2.13051	1.46134	2.30358	2.64953	1.17706	1.83603	1.97654	0.807558	1.86559	0.807574	2.07399	2.20431	2.25607	1.64861	1.13454	2.33854	2.27999	2.40542	2.10252	2.64961	1.46137	3.74692
sja-miR-3483-3p	3.32797	3.24983	3.22348	2.52601	3.01076	2.91747	3.09629	3.56651	2.68037	2.74096	3.32798	3.24983	3.43911	2.79736	2.82817	3.24984	2.91744	2.88815	3.03839	3.03839	3.41044	2.95035	2.61807	2.76944	2.91742	2.88814	2.91744	2.61807	3.12779	3.15862	3.35482	2.55295	2.43748	2.28	2.61806	3.17774	2.85826	2.40544	3.15866	2.23042	1.86556	1.5265	2.91742	3.51565	2.25604	0.641093	1.78028	3.74692
sja-miR-3484-5p	-1.55379	-1.08963	-2.34384	-0.615922	-0.615931	-0.381912	-1.79956	-0.160662	-0.85735	-0.593416	-1.63419	-0.80989	-0.857383	-2.34389	-2.08332	-1.43698	-1.86274	-2.20091	-2.2284	0.0195303	0.641001	0.39982	0.319099	-1.3215	-0.0896522	-2.20093	-1.53651	0.459192	0.629577	-0.571296	-0.089641	-1.07086	-2.28499	-0.615961	-0.469398	-0.62962	-0.951549	-1.08963	-2.14744	-1.27061	-0.571304	-2.2564	-1.55381	-1.26351	-2.34387	0.641093	-1.79952	0.285719
sja-miR-3484-3p	-2.34387	-2.22839	-2.34384	-2.17392	-2.34385	-2.34384	-2.34388	-1.12149	-2.22837	-2.34384	-2.34385	-2.34387	-2.08336	-2.34389	-2.08332	-2.34387	-2.34387	-2.20091	-2.2284	-2.14748	-2.08336	-2.17397	-1.86274	-2.34387	-2.25643	-2.20093	-2.28498	-1.99809	-2.08335	-2.22841	-2.20092	-2.34388	-2.28499	-2.14748	-2.28497	-2.2564	-2.22839	-2.22839	-2.14744	-2.28496	-2.34389	-2.2564	-2.34389	-2.22841	-2.34387	-2.08327	-1.79952	0.285719
sja-miR-3485-5p	2.79739	3.19658	2.85828	3.79954	2.64956	3.03842	2.49847	2.55295	2.28003	2.85828	2.37268	2.68035	1.64858	1.78023	2.13054	2.20431	2.00486	2.20431	2.68034	2.37266	2.27999	0.669198	2.07399	1.6486	1.28789	2.55295	1.94769	1.73917	1.24108	1.92134	2.37265	2.85824	2.98255	1.67293	1.43749	0.00190972	3.0384	2.91744	2.61809	2.13052	2.40542	3.06765	2.43747	2.79737	2.68034	1.03124	0.685906	0.285719
sja-miR-3485-3p	3.59302	4.17249	3.85583	3.54135	3.59303	3.19661	3.99076	3.77333	3.41048	3.56655	3.15865	3.49166	3.88534	4.08482	3.24986	3.30059	3.41046	3.56653	3.8558	3.68173	3.619	3.74666	3.91431	2.95037	3.91428	3.49164	3.41046	3.41047	3.65071	3.24982	4.08483	3.51565	3.85579	2.74093	3.43913	2.13052	4.20367	3.99078	4.1084	2.49849	3.619	3.24984	4.29455	3.61901	4.39619	2.82821	3.09634	0.285719
sja-miR-3486-5p	-0.173942	0.641025	0.302415	1.46136	1.13458	0.319121	0.121002	0.807556	-0.85735	0.285513	0.550966	1.3191	-0.306794	0.669197	-0.249326	0.832722	0.246095	-0.22147	0.246089	-0.549459	0.0962851	0.39982	1.2411	0.489022	0.24607	0.302374	-0.502567	0.459192	0.629577	-1.37426	1.58093	1.19269	-0.147487	-0.615961	0.550951	0.00190972	0.28549	0.169202	0.832748	0.370388	0.944589	-0.118256	-1.55381	-0.52797	1.86558	-0.436909	0.246122	0.285719
sja-miR-3486-3p	-1.55379	-1.08963	-1.37422	-0.249325	-0.900908	-2.20089	-2.34388	-2.34388	-2.22837	-1.75888	-2.34385	-1.10865	-2.08336	-0.928856	-0.249326	-0.974633	-2.34387	-2.20091	-0.436984	-2.14748	-2.08336	-0.0401113	-0.758903	-0.629622	-0.873574	-2.20093	-2.28498	-1.99809	0.629577	-0.951568	-1.05848	-1.79956	-1.27064	-2.14748	-0.469398	-2.2564	-0.951549	-0.183996	-0.809862	-1.27061	-0.571304	-0.974632	-0.974653	-1.26351	-0.593446	-0.436909	-1.79952	0.285719
sja-miR-3487	4.93594	4.98275	5.04166	4.88958	4.36667	4.98277	5.17641	5.10801	4.93595	4.47687	4.72022	4.61686	5.4919	4.47682	4.93596	4.61686	5.24407	4.83791	5.49191	5.40334	5.32233	5.24404	5.28989	4.88955	5.28986	5.4919	5.58785	5.49192	5.58784	5.40333	5.3541	5.17641	5.17641	5.94806	5.49192	5.83438	5.28989	5.17642	5.01252	6.14507	5.58783	5.49192	5.71546	4.72018	5.71547	6.27367	4.93596	7.23375
sja-miR-3488	-1.55379	-0.381936	0.0963337	0.285514	-0.900908	-1.55377	-0.0401029	-2.34388	-0.85735	-0.593416	-0.173926	-1.10865	-0.857383	-1.52798	1.41327	-1.43698	0.246095	-0.615946	-1.19413	-0.549459	-0.724283	-2.17397	-0.758903	-2.34387	0.24607	-2.20093	-2.28498	-1.99809	-0.469412	-0.571296	-0.571293	-1.07086	-1.27064	-0.615961	-1.10865	0.00190972	1.58095	1.34962	-2.14744	3.27545	2.07396	0.534696	0.319078	-0.951569	1.05985	-0.436909	0.685906	0.285719
sja-miR-3489	5.71548	6.14506	6.14508	6.40596	6.48495	7.10039	5.58784	5.94805	5.94809	7.01375	6.40595	6.2736	5.71546	5.83436	5.40337	6.14506	6.48493	6.2736	6.14505	5.98951	6.60393	5.83436	6.2736	6.60395	5.58783	6.27358	5.49192	6.02982	5.94806	6.48491	5.40333	6.48491	5.58784	5.3541	6.02981	6.02982	5.83438	5.37894	6.40596	5.58787	5.71545	5.40335	6.48491	6.75371	7.39073	5.37901	4.36668	3.91454
sja-miR-3490	0.881742	1.34962	0.944638	2.03986	1.52651	2.13054	0.512023	0.121003	-0.118241	1.1771	1.52651	1.6486	0.00189162	0.807546	-0.249326	0.832722	-0.0189372	1.46134	0.78197	1.2171	0.0962851	0.39982	0.319099	0.685879	0.732922	0.641009	1.61517	1.97656	1.03116	0.399827	1.58093	0.567009	2.16787	1.41323	0.781977	0.00190972	0.832722	0.489023	0.832748	-0.24934	1.28789	-0.974632	-0.184016	0.120999	1.94768	-2.08327	-1.79952	0.285719
sja-miR-3491	2.68035	2.85826	2.40547	2.61809	2.13053	1.89456	1.67292	2.61805	2.28003	2.00488	1.9477	2.30359	1.24108	1.58092	0.169226	1.97656	1.6486	1.97656	2.49848	1.92135	1.43747	0.39982	0.99895	2.00486	1.16126	2.33853	2.28001	0.459192	1.64859	2.37265	0.344951	2.64953	2.16787	1.17706	1.3191	1.34962	2.25605	1.55398	1.49431	-0.24934	0.944589	2.03984	3.77332	2.74092	1.61516	0.0712374	-0.657341	0.285719
sja-miR-3492	8.7354	8.73539	8.86335	8.86335	9.04007	9.04007	8.58916	8.49184	8.12486	8.22003	8.40499	8.86332	8.40496	8.40495	7.98341	7.98338	8.12484	8.12484	8.49185	8.40496	8.40495	8.49183	7.77618	7.98338	8.40495	8.40495	8.22	8.58918	8.73538	8.49184	8.49184	8.49184	8.49184	8.40496	7.98338	7.98338	9.04005	8.86333	9.40454	8.49186	8.40495	7.98338	8.49183	8.58916	8.49185	7.98345	7.39076	6.60418
sja-miR-3493	3.51567	3.8558	3.41049	3.35486	4.08486	3.74671	3.30057	3.68172	2.82816	3.7146	3.61904	3.74669	3.24982	3.09628	2.74097	2.98256	3.09631	3.46724	3.03839	2.98256	3.03837	1.97653	2.79739	3.41046	2.74091	3.35482	2.98256	1.73917	2.30358	3.15862	2.64953	3.30057	3.09629	3.03838	3.43913	3.32797	3.59302	2.98256	3.43916	2.95038	2.98254	2.76944	3.17771	3.01073	3.61902	2.37273	0.428748	0.285719
sja-miR-3494	5.17642	5.04163	5.10805	4.93596	5.49194	4.88958	4.88954	5.17641	4.83792	5.58788	5.10805	5.24407	4.06268	4.66989	4.47687	5.10803	5.17642	5.24407	4.27099	4.04019	4.39617	4.69526	4.88955	4.83791	4.52107	4.72018	4.98275	4.4181	5.26714	5.17641	4.29455	4.83789	4.572	4.18815	5.24407	4.57201	4.76117	4.20367	4.83793	4.43969	4.04017	4.93594	4.08482	4.57199	3.79951	4.76124	5.28991	3.74692
sja-miR-3495	6.02981	5.94807	6.02984	5.9481	6.14508	5.83441	6.0298	6.0298	6.94393	6.14508	5.71549	5.83438	6.14504	6.14504	6.48495	5.83438	5.94807	5.58786	5.83438	6.14505	5.71545	5.44829	5.35412	5.40335	6.27357	5.83437	6.48493	5.65308	6.0298	5.4919	6.14505	6.14504	6.48491	5.04162	5.37894	5.10803	6.08859	6.48493	6.48496	5.24408	5.35409	5.28989	6.75371	7.39072	6.14505	6.406	5.7155	4.93617
sja-miR-3496	2.40544	2.37267	1.83607	2.30362	2.43751	1.78028	1.94767	2.43748	2.37268	2.10255	2.25606	2.07398	2.30358	2.46828	2.00488	1.86559	2.40544	2.71096	2.30358	2.43749	0.881717	2.25602	3.19659	2.95037	2.82812	2.46829	2.49848	3.19659	1.94767	2.55295	2.76943	1.69686	2.37265	3.03838	3.12781	2.49849	2.43749	2.28001	1.89456	2.49849	2.20429	2.33854	2.13049	1.43747	3.15863	3.09638	2.71099	0.285719
sja-miR-3497	0.428722	0.0963089	0.944638	0.669248	0.857455	0.145335	0.302375	0.652355	-0.85735	-0.593416	0.652387	0.998947	0.489007	-0.928856	-0.825518	0.428723	0.65237	0.0541644	-0.436984	-0.549459	-2.08336	-0.0401113	0.319099	0.489022	0.732922	0.302374	1.34962	0.913525	0.629577	-0.571296	-2.20092	1.3496	-0.147487	-2.14748	1.10734	-0.62962	0.28549	0.169202	-0.0895992	0.370388	0.0711444	0.96599	-0.571298	1.19268	-0.593446	0.0712374	-1.79952	0.285719
sja-miR-3498	1.49429	1.5265	2.00488	1.554	1.83606	1.89456	0.512023	0.285473	1.43751	0.857463	1.83606	1.3191	1.13455	0.265901	1.19273	1.0838	0.534694	1.46134	1.2171	0.732941	0.881717	-2.17397	0.629592	1.26469	0.566999	0.857423	1.80842	1.17708	-0.469412	1.55396	0.832706	0.781961	1.46132	1.17706	1.10734	0.45919	0.832722	0.169202	1.49431	1.8656	1.13454	0.534696	0.0711502	-1.26351	1.69687	1.03124	-0.267025	0.285719
sja-miR-3499	6.40593	6.40593	6.48495	6.60398	6.81334	6.87058	6.48491	6.75371	6.48495	6.60398	6.27362	6.75372	6.40592	6.68076	6.27362	6.87055	6.40593	6.60395	6.27359	6.27359	6.40591	6.27358	6.60395	6.40593	5.94804	6.75371	5.94807	6.60396	6.48492	6.75371	6.0298	6.40592	5.83437	6.27359	6.60395	6.40593	6.48493	6.87055	7.1004	6.48494	6.4849	6.40593	6.60393	8.12482	8.12484	7.0138	4.76119	7.01396
sja-miR-3500	1.73917	1.10734	0.512063	0.534719	1.3818	0.709629	1.17706	1.46132	0.807589	1.05988	1.24111	0.998947	0.489007	0.550925	-0.249326	0.652372	0.65237	0.0541644	1.04558	0.732941	0.881717	1.52647	0.629592	0.0711695	0.566999	0.641009	2.07398	1.46134	1.24108	0.669205	1.17706	0.567009	0.944597	-2.14748	1.2171	0.00190972	1.80842	1.69688	1.69691	0.832732	1.28789	0.96599	1.64858	-1.26351	1.61516	1.03124	0.966014	0.285719
sja-miR-3501	0.881742	0.489022	0.807596	1.38181	1.46135	1.49431	0.944598	0.567009	-0.85735	1.0312	0.881758	0.246095	-0.306794	0.998922	0.807596	0.732949	1.28792	0.51204	0.550944	0.550943	2.13049	1.03115	0.629592	0.685879	-0.873574	-1.13443	0.319096	0.913525	1.46133	1.04557	0.344951	-0.355198	0.944597	0.285475	0.09631	0.807574	0.832722	0.169202	1.26472	0.832732	0.652345	1.2411	-0.184016	0.399826	0.567019	0.641093	0.246122	0.285719
sja-miR-3502	4.83791	5.10803	4.88958	4.52112	4.72022	4.4397	4.93592	4.27098	4.47686	4.39622	4.04021	4.57201	4.61684	5.108	4.17251	4.7202	4.61686	4.61686	4.80004	4.88955	4.18814	4.69526	4.10838	4.47684	5.108	4.88954	3.79951	4.93594	4.80003	4.29455	5.24405	4.6699	4.91291	4.29455	4.47684	4.18817	5.24407	4.66992	5.01252	4.88956	5.04161	4.83791	4.93592	3.82792	5.04163	3.99085	3.41049	0.285719
sja-miR-3503	-0.173942	0.0963089	0.64105	0.319123	-0.615931	0.652394	-0.267068	0.512023	-0.118241	0.169226	1.1613	0.807571	0.220901	-0.928856	-2.08332	-1.43698	-0.0189372	0.732949	0.78197	0.344959	0.0962851	1.03115	0.0711717	0.965987	-0.0896522	0.302374	-0.173944	-0.515198	-2.08335	0.399827	-2.20092	-1.07086	-1.27064	-0.615961	0.550951	1.86559	-0.355182	-0.183996	0.652398	0.370388	0.652345	-0.118256	0.0711502	0.567006	-1.02797	2.07405	1.13459	4.7614
sja-miR-3504	0.550951	0.881741	0.944638	1.08382	1.58096	1.21713	-1.79956	0.807556	-0.118241	1.6969	0.685896	1.55398	0.220901	0.459162	0.807596	1.6486	1.43749	0.51204	1.2171	1.03116	0.0962851	-2.17397	0.629592	1.38178	0.24607	0.857423	-0.173944	1.17708	-0.469412	0.399827	-1.05848	0.998932	0.399828	-0.615961	0.550951	0.45919	1.3191	1.6486	0.652398	-0.0400764	0.428696	1.5265	1.49427	1.03115	0.567019	0.641093	1.13459	0.285719
sja-miR-3505	3.32797	2.98256	3.30061	2.9504	3.09633	3.41049	3.03838	3.09629	3.68175	3.30061	3.46726	3.15863	3.24982	3.91428	4.17251	3.56653	3.35484	3.30059	3.8558	3.9143	3.85578	2.95035	2.91745	3.24983	3.74666	3.74667	3.30059	3.95305	4.08483	3.3829	4.18815	3.82792	4.08482	3.30058	3.43913	3.56653	4.31568	4.33649	4.57204	4.20368	3.91428	4.47685	4.47682	4.93592	4.04019	3.85587	3.32799	4.64386
sja-miR-3506	3.41046	3.41046	3.46726	3.24986	3.30061	3.09633	2.98255	3.19657	2.61808	3.09633	3.03841	3.19658	3.15862	2.91742	1.89456	2.58589	2.68035	3.01075	1.83603	2.52598	2.68032	1.83602	2.07399	2.28001	2.98254	2.25603	2.64954	2.85826	3.35482	2.37265	2.85824	3.15862	3.3829	1.67293	2.95037	2.13052	3.27544	3.35484	3.68176	1.34963	2.58586	1.83604	2.82812	3.74667	3.68173	2.49855	0.246122	0.285719
sja-miR-3507	4.0402	4.24703	4.29459	4.29459	4.24705	4.17251	4.17247	4.20365	4.01572	3.79954	4.20369	4.20367	3.88534	3.68171	3.61905	4.18816	4.29457	3.99078	4.66991	4.24702	4.1315	4.39617	4.64364	4.76117	4.39617	4.20365	4.31568	4.72021	4.31567	4.20365	3.19657	4.47683	3.5413	4.93592	4.54678	4.7202	3.99078	4.59461	3.85583	4.31569	4.18814	4.47685	3.56651	4.6699	1.31909	6.14513	4.52112	4.18839
sja-miR-36-5p	5.24407	5.24407	5.49194	4.69531	4.47686	4.93596	5.71546	5.58784	5.01251	4.76119	4.88957	4.88955	5.94805	6.02979	6.14508	5.04164	5.83438	5.49192	6.02981	5.98951	6.14504	5.28986	5.71548	5.49192	5.83436	5.04162	5.10803	4.86396	4.31567	5.24405	5.14262	4.88954	5.28987	4.88954	5.17642	4.61686	4.06269	3.79952	3.91433	4.20368	4.98272	4.98275	3.61901	3.27542	4.17248	3.41053	4.57204	0.285719
sja-miR-36-3p	15.1039	15.1039	15.1039	15.1039	15.1039	15.1039	15.1039	15.1039	15.1039	15.1039	15.1039	15.1039	15.1039	15.1039	15.1039	15.1039	15.1039	15.1039	15.1039	15.1039	15.1039	15.1039	15.1039	15.1039	15.1039	15.1039	15.1039	15.1039	15.1039	15.1039	15.1039	15.1039	15.1039	15.1039	15.1039	15.1039	15.1039	15.1039	15.1039	15.1039	15.1039	15.1039	15.1039	15.1039	13.8949	15.104	15.1039	15.1041
sja-miR-61	9.56194	9.69805	9.69807	9.82159	9.40452	9.69807	10.1014	9.95624	9.04007	9.82159	10.1015	10.1015	10.1014	10.1014	9.56196	9.95626	10.4538	10.4538	9.95625	9.95625	10.1014	11.6078	11.6078	11.1429	10.1014	10.1014	10.1015	10.6642	11.1429	11.6078	9.82155	9.95624	9.69803	11.1429	11.1429	11.6078	9.82157	10.4538	9.95629	11.6078	11.6078	11.6078	8.40495	8.40495	9.82156	10.4539	10.9042	10.454
sja-miR-71a	13.8949	13.8949	13.8949	13.8949	13.8949	13.8949	13.8949	13.8949	12.3652	13.8949	13.8949	13.8949	13.8949	13.8949	13.8949	13.8949	13.8949	13.8949	13.8949	13.8949	13.8949	13.8949	13.8949	13.8949	13.8949	13.8949	13.8949	13.8949	13.8949	13.8949	13.8949	13.8949	13.8949	13.8949	13.8949	13.8949	12.3652	13.8949	13.8949	13.8949	13.8949	13.8949	11.9048	12.3652	12.3652	13.895	13.8949	13.8951
sja-miR-71b-5p	11.6078	11.6078	11.6079	11.6079	11.6078	11.9048	11.6078	11.9048	11.6078	11.6079	11.6078	11.6078	11.9048	11.9048	11.9048	11.9048	12.3652	12.3652	12.3652	12.3652	12.3652	11.9048	12.3652	11.9048	12.3652	12.3652	12.3652	11.9048	11.9048	11.1429	11.9048	11.9048	11.9048	10.9041	10.9041	10.9041	10.9041	11.6078	10.9042	10.9041	10.9041	10.6642	10.1014	9.95624	11.1429	9.95633	9.8216	8.73563
sja-miR-71b-3p	3.99078	4.57201	4.76119	3.74671	4.04021	4.20369	5.04162	3.99076	4.01572	3.61905	3.7467	4.08484	5.24405	4.95951	4.52112	4.08484	3.91431	3.77334	4.43967	4.64363	3.71455	3.5413	3.68174	3.59302	4.88953	4.59459	4.69528	3.41047	2.30358	2.03982	3.85579	3.593	3.5413	3.68172	2.13051	2.85826	3.27544	2.85826	3.03842	2.23042	2.85823	2.76944	2.98254	3.15861	2.30358	1.26476	3.54135	4.24726
sja-miR-7-5p	0.641026	-0.221472	-2.20089	0.0541886	0.319113	0.807595	-0.615963	-0.160662	-0.118241	-1.06462	0.757687	1.1927	1.13455	0.550925	-2.08332	-0.671441	0.807572	1.03117	0.78197	0.0195303	-2.08336	2.58586	1.38178	1.17708	1.64857	-1.13443	0.319096	2.4375	1.46133	1.04557	-2.20092	0.998932	-0.502582	1.67293	1.86559	1.86559	-0.355182	-0.183996	-0.0895992	1.34963	1.64857	0.96599	-1.55381	-0.52797	0.955334	-0.900857	1.46137	0.285719
sja-miR-7-3p	2.91744	2.10253	2.40547	2.76947	2.74096	2.64957	2.85824	3.24982	1.1613	2.55299	2.55299	2.82814	2.85824	2.46828	2.13054	2.91745	3.79952	3.17773	2.85825	2.91744	2.79736	4.20365	3.85581	3.91431	2.58586	-0.184013	0.0963081	2.85826	1.64859	1.67292	-0.089641	1.3496	1.17706	3.49164	3.12781	3.24984	0.28549	-0.549451	-0.809862	1.8656	2.58586	0.534696	-0.974653	-0.52797	-0.0896325	2.25611	2.85828	0.285719
sja-miR-8185	4.88955	5.17642	5.17645	4.98277	5.58787	4.83793	4.6699	4.98273	5.8344	5.28991	4.76118	4.93594	4.572	4.66989	5.94809	4.88955	5.04164	5.28989	4.39619	4.95953	4.72018	4.76114	4.271	5.04163	4.66989	5.10801	4.80005	4.29457	5.26714	5.0752	4.61684	5.04162	4.47683	3.7995	4.61686	4.49914	4.91293	4.39619	4.88958	4.20368	4.52107	5.07522	5.58784	6.48491	4.31568	5.71554	5.35414	4.88978
sja-miR-8-5p	-2.34387	-2.22839	-2.34384	-2.17392	-2.34385	-2.34384	-2.34388	-2.34388	-2.22837	-2.34384	-2.34385	-2.34387	-2.08336	-2.34389	-2.08332	-2.34387	-2.34387	-2.20091	-2.2284	-2.14748	-2.08336	-2.17397	-1.86274	-2.34387	-2.25643	-2.20093	-2.28498	-1.99809	-2.08335	-2.22841	-2.20092	-2.34388	-2.28499	-2.14748	-2.28497	-2.2564	-2.22839	-2.22839	-2.14744	-2.28496	-2.34389	-2.2564	-2.34389	-2.22841	-2.34387	-2.08327	-1.79952	0.285719
sja-miR-8-3p	7.98338	7.98338	7.98341	8.22003	7.7762	8.12486	8.49184	8.58916	8.30261	8.49188	8.22002	8.73539	9.56192	9.04002	9.04007	9.40451	9.26547	8.86333	9.56193	8.86332	9.26545	11.1429	10.4538	9.69805	9.40448	8.58916	9.26547	10.1015	10.4538	10.1014	9.04004	9.04003	8.73538	10.4538	9.95626	9.95626	8.12484	8.58918	7.77621	10.6642	10.4538	10.1015	7.2335	7.57873	8.30259	9.82164	9.95629	8.30283
