# Supplementary material for: Comprehensive analysis of miRNA profiles reveals the role of Schistosoma japonicum miRNAs at different developmental stages
Source: Vet Res. 2019 Apr 4;50:23. doi: 10.1186/s13567-019-0642-2 (PMC6449929; doi:10.1186/s13567-019-0642-2)
Supplement: Supplementary file 13 — Additional file 13. Transferase activity enriched in female and male cluster. [file 13567_2019_642_MOESM13_ESM.xlsx]

## Sheet: Sheet1
Additional file 13：Transferase avtivity enriched in female and male cluster
female cluster 3		male cluster 1		male cluster 3
targets	miRNAs	targets	miRNAs	targets	miRNAs
total: 188	total: 27	total: 72	total: 28	total: 49	total: 18
comp3035_c0_seq1	miR-8185	comp8943_c0_seq1	miR-3485-5p	comp23098_c0_seq1	miR-3483-5p
comp2438_c0_seq1	miR-3485-5p	comp9572_c0_seq1	miR-3497	comp3035_c0_seq1	miR-8185
comp15368_c0_seq1	miR-3490	comp44504_c0_seq1	miR-3479-5p	comp2284_c0_seq1	miR-3484-5p
comp15019_c0_seq1	miR-3505	comp2438_c0_seq1	miR-3485-5p	comp27906_c0_seq1	miR-3482-3p
Fcomp26703_c0_seq1	miR-3483-5p	comp13661_c0_seq1	miR-190-3p	Fcomp26703_c0_seq1	miR-3483-5p
Fcomp25683_c0_seq1	miR-3490	comp33447_c0_seq1	miR-71b-5p	comp1347_c0_seq1	miR-3482-3p
comp20357_c0_seq1	miR-36-3p	Fcomp20042_c0_seq1	miR-3504	comp20357_c0_seq1	miR-36-3p
comp11795_c0_seq1	miR-3492	comp11078_c0_seq1	miR-3479-5p	Fcomp18605_c0_seq1	miR-3484-5p
comp1255_c0_seq1	miR-3490	Fcomp15032_c0_seq1	miR-2a-3p	Fcomp24320_c0_seq1	miR-3480-5p
Fcomp17734_c0_seq1	miR-3496	Fcomp14773_c0_seq1	miR-3499	comp11733_c0_seq1	miR-3483-5p
comp4862_c0_seq1	miR-3483-5p	comp12405_c0_seq1	miR-3490	comp7034_c0_seq1	miR-3480-5p
comp26931_c0_seq1	miR-3485-5p	comp15368_c0_seq1	miR-3490	comp4862_c0_seq1	miR-3483-5p
Fcomp23262_c0_seq1	miR-3487	comp12503_c0_seq1	miR-2d-3p	comp22750_c0_seq1	miR-3481-3p
comp31920_c0_seq1	miR-3485-5p	Fcomp280_c0_seq1	miR-3490	Fcomp4549_c0_seq2	miR-3484-5p
comp976_c0_seq1	miR-3500	Fcomp29331_c0_seq1	miR-3485-5p	comp14548_c0_seq1	miR-2c-5p
comp10701_c0_seq1	miR-3493	Fcomp25683_c0_seq1	miR-3490	comp1369_c0_seq1	miR-31-5p
Fcomp19293_c0_seq1	miR-8185	comp20357_c0_seq1	miR-36-3p	Fcomp19293_c0_seq1	miR-8185
Fcomp28312_c0_seq1	miR-190-5p	comp11795_c0_seq1	miR-3492	comp3895_c0_seq1	miR-3503
comp9003_c0_seq1	miR-3506	Fcomp44683_c0_seq1	miR-3479-5p	Fcomp21914_c0_seq1	miR-36-3p
Fcomp23102_c0_seq1	miR-3489	Fcomp19179_c0_seq1	miR-36-5p	comp21090_c0_seq1	miR-2a-5p
comp13049_c0_seq1	miR-3493	Fcomp11454_c0_seq1	miR-71b-5p	Fcomp48095_c0_seq1	miR-3483-5p
Fcomp48095_c0_seq1	miR-3483-5p	comp1255_c0_seq1	miR-3490	comp22545_c0_seq1	miR-36-3p
comp1320_c0_seq1	miR-3500	comp38433_c0_seq1	let-7	comp18440_c0_seq1	miR-3482-3p
comp14235_c0_seq1	miR-3505	comp22750_c0_seq1	miR-3481-3p	comp36600_c0_seq1	miR-31-5p
comp4080_c0_seq1	miR-3483-5p	comp10392_c0_seq1	miR-3485-5p	comp2953_c0_seq1	miR-3480-5p
comp13576_c0_seq1	miR-3504	comp26931_c0_seq1	miR-3485-5p	comp4639_c0_seq1	miR-10-5p
comp18448_c0_seq1	miR-3487	comp6304_c0_seq2	miR-3490	comp4080_c0_seq1	miR-3483-5p
comp29732_c0_seq1	miR-3504	Fcomp18211_c0_seq1	miR-2d-5p	comp26559_c0_seq1	miR-71a
Fcomp24911_c0_seq1	miR-2b-5p	comp31920_c0_seq1	miR-3485-5p	Fcomp24911_c0_seq1	miR-2b-5p
comp21312_c0_seq1	miR-3489	comp6304_c0_seq1	miR-3490	Fcomp11513_c0_seq1	miR-3507
comp25965_c0_seq1	miR-3502	comp35125_c0_seq1	miR-3489	comp2767_c0_seq1	miR-3486-3p
comp10590_c0_seq1	miR-3504	comp15817_c0_seq1	miR-2d-3p	comp16824_c0_seq1	miR-3507
comp6397_c0_seq44	miR-3496	comp20651_c0_seq1	miR-310	comp25965_c0_seq1	miR-3502
comp38935_c0_seq1	miR-3496	comp3303_c0_seq1	miR-3504	Fcomp11457_c0_seq1	miR-2a-5p
comp18026_c0_seq1	miR-190-5p	Fcomp12492_c0_seq1	miR-3500	comp12173_c0_seq1	miR-3503
comp22458_c0_seq1	miR-3506	comp14548_c0_seq1	miR-2c-5p	comp30182_c0_seq1	miR-3483-5p
Fcomp13858_c0_seq1	miR-7-5p	comp21620_c0_seq1	miR-3504	comp28940_c0_seq1	miR-2a-5p
comp46640_c0_seq1	miR-3506	comp976_c0_seq1	miR-3500	Fcomp16597_c0_seq1	miR-31-3p
comp35522_c0_seq1	miR-3489	comp10701_c0_seq1	miR-3493	comp22945_c0_seq1	miR-3486-3p
comp1339_c0_seq1	miR-3488	comp20777_c0_seq1	miR-2c-3p	comp6185_c0_seq3	miR-3481-3p
comp22945_c0_seq1	miR-3486-3p	comp19236_c0_seq1	miR-3479-5p	comp6185_c0_seq4	miR-3481-3p
comp6185_c0_seq3	miR-3481-3p	comp18437_c0_seq1	miR-2c-3p	comp6185_c0_seq1	miR-3481-3p
comp8049_c0_seq1	miR-3485-5p	comp3967_c0_seq1	miR-190-3p	Fcomp24324_c0_seq1	miR-71a
comp3587_c0_seq1,	miR-3485-3p	comp9003_c0_seq1	miR-3506	comp6185_c0_seq2	miR-3481-3p
comp6185_c0_seq4	miR-3481-3p	Fcomp23102_c0_seq1	miR-3489	comp36996_c0_seq1	miR-71a
comp6185_c0_seq1	miR-3481-3p	comp13049_c0_seq1	miR-3493	comp16143_c0_seq1	miR-2a-5p
comp4935_c0_seq1	miR-3487	Fcomp19749_c0_seq1	miR-3490	comp21223_c0_seq1	miR-2b-5p
comp6185_c0_seq2	miR-3481-3p	comp5606_c0_seq1	miR-3494	comp11635_c0_seq1	miR-3483-5p
comp21223_c0_seq1	miR-2b-5p	comp1320_c0_seq1	miR-3500	comp19707_c0_seq1	miR-2b-5p
Fcomp10039_c0_seq1,	miR-2a-3p	comp34064_c0_seq1	miR-124-5p
comp19707_c0_seq1,	miR-2b-5p	comp14646_c0_seq1	miR-36-5p
comp8943_c0_seq1,	miR-3485-5p	comp1183_c0_seq1	miR-2b-3p
comp9572_c0_seq1,	miR-3497	comp13576_c0_seq1	miR-3504
comp23098_c0_seq1,	miR-3483-5p	comp16095_c0_seq1	miR-3485-5p
comp3236_c0_seq1	miR-3488	Fcomp33837_c0_seq1	miR-71b-5p
Fcomp20042_c0_seq1	miR-3504	comp29732_c0_seq1	miR-3504
Fcomp14773_c0_seq1	miR-3499	comp22029_c0_seq1	miR-3490
comp12405_c0_seq1	miR-3490	comp13634_c0_seq1	miR-3479-5p
Fcomp280_c0_seq1	miR-3490	comp21312_c0_seq1	miR-3489
comp6386_c0_seq7	miR-3496	comp25965_c0_seq1	miR-3502
Fcomp29331_c0_seq1	miR-3485-5p	comp10590_c0_seq1	miR-3504
comp6386_c0_seq4	miR-3496	Fcomp15695_c0_seq1	miR-3500
comp6386_c0_seq3	miR-3496	comp1723_c0_seq1	miR-3489
comp11733_c0_seq1	miR-3483-5p	comp22458_c0_seq1	miR-3506
Fcomp1938_c0_seq1	miR-7-5p	comp46640_c0_seq1	miR-3506
Fcomp2392_c0_seq1	miR-3488	comp35522_c0_seq1	miR-3489
comp6397_c0_seq25	miR-3496	comp21858_c0_seq1	miR-3479-5p
comp6397_c0_seq26	miR-3496	Fcomp4435_c0_seq1	miR-3492
comp6397_c0_seq27	miR-3496	comp8049_c0_seq1	miR-3485-5p
comp22750_c0_seq1	miR-3481-3p	comp3587_c0_seq1	miR-3485-3p
comp10392_c0_seq1	miR-3485-5p	Fcomp10039_c0_seq1	miR-2a-3p
comp6397_c0_seq21	miR-3496	comp20292_c0_seq1	miR-3492
comp6304_c0_seq2	miR-3490
comp6304_c0_seq1	miR-3490
comp35125_c0_seq1	miR-3489
comp6088_c0_seq1	miR-3505
comp6397_c0_seq29	miR-3496
comp3303_c0_seq1	miR-3504
Fcomp12492_c0_seq1	miR-3500
comp14548_c0_seq1	miR-2c-5p
comp40396_c0_seq1	miR-3487
comp21620_c0_seq1	miR-3504
comp6397_c0_seq30	miR-3496
Fcomp19749_c0_seq1	miR-3490
comp6397_c0_seq10	miR-3496
comp15532_c0_seq1	miR-7-5p
comp11263_c0_seq1	miR-7-5p
comp16095_c0_seq1	miR-3485-5p
comp22029_c0_seq1	miR-3490
Fcomp3005_c0_seq1	miR-3487
comp2767_c0_seq1	miR-3486-3p
Fcomp15695_c0_seq1	miR-3500
comp1723_c0_seq1	miR-3489
Fcomp1194_c0_seq1	miR-3488
comp30182_c0_seq1	miR-3483-5p
Fcomp25730_c0_seq1	miR-1
Fcomp4435_c0_seq1	miR-3492
comp11635_c0_seq1	miR-3483-5p
comp20292_c0_seq1	miR-3492
Fcomp21824_c0_seq1	miR-3496
comp32067_c0_seq1	miR-7-5p
